# Supplementary material for: Renal Toxicities in Cancer Patients Receiving Immune-Checkpoint Inhibitors: A Meta-Analysis
Source: J Clin Med. 2022 Jul 27;11(15):4373. doi: 10.3390/jcm11154373 (PMC9368813; doi:10.3390/jcm11154373)
Supplement: Supplementary file 1 [file jcm-11-04373-s001.zip]

Archive with 1 entries (1 files):
- jcm-1779712-supplementary.pdf
